# Supplementary material for: Multimodal Intraoperative Image-Driven Surgery for Skull Base Chordomas and Chondrosarcomas
Source: Cancers (Basel). 2022 Feb 15;14(4):966. doi: 10.3390/cancers14040966 (PMC8870528; doi:10.3390/cancers14040966)
Supplement: Supplementary file 1 [file cancers-14-00966-s001.zip]

Archive with 1 entries (1 files):
- cancers-1570563-supplementary-Video S1.mp4
